# Supplementary material for: Emotion detection from handwriting and drawing samples using an attention-based transformer model
Source: PeerJ Comput Sci. 2024 Mar 29;10:e1887. doi: 10.7717/peerj-cs.1887 (PMC11041987; doi:10.7717/peerj-cs.1887)
Supplement: Supplemental Information 1 [file peerj-cs-10-1887-s001.ipynb]

# %% [code]
import numpy as np
import tensorflow as tf
from sklearn.model_selection import train_test_split
from tensorflow.keras.optimizers import Adam
from tensorflow.keras import layers, Model


# loading the EMOTHAW dataset
def load_emothaw_data():
data, labels = load_emothaw_data()


# %% [code]
#Feature Extraction
# EMOTHAW dataset, a 3D array (samples, sequence length, features)

# Extracting time domain features
def extract_time_domain_features(data):
    time_features = []
    for sample in data:
        sample_features = []
        for feature in sample.T:  # Assuming the features are along the last axis
            feature_stats = [
                np.mean(feature),
                np.std(feature),
                np.min(feature),
                np.max(feature),
                np.percentile(feature, 25),
                np.percentile(feature, 50),
                np.percentile(feature, 75)
            ]
            sample_features.extend(feature_stats)
        time_features.append(sample_features)
    return np.array(time_features)

time_domain_features = extract_time_domain_features(data)

# Extracting frequency domain features using FFT
def extract_frequency_domain_features(data):
    freq_features = []
    for sample in data:
        sample_features = []
        for feature in sample.T:  # Assuming the features are along the last axis
            freq_feature = np.fft.fft(feature)
            freq_magnitude = np.abs(freq_feature)
            dominant_freq = np.argmax(freq_magnitude)
            freq_energy = np.sum(freq_magnitude)
            sample_features.extend([dominant_freq, freq_energy])
        freq_features.append(sample_features)
    return np.array(freq_features)

frequency_domain_features = extract_frequency_domain_features(data)

# Extracting statistical features
def extract_statistical_features(data):
    statistical_features = []
    for sample in data:
        sample_features = []
        for feature in sample.T:  # The features are along the last axis
            feature_stats = [
                np.mean(feature),
                np.median(feature),
                np.var(feature),
                np.skew(feature),
                np.kurtosis(feature)
            ]
            sample_features.extend(feature_stats)
        statistical_features.append(sample_features)
    return np.array(statistical_features)

statistical_features = extract_statistical_features(data)


# %% [code]
#Applying Attention-based Transformer Model
import tensorflow as tf
from tensorflow.keras import layers, Model

class MultiHeadSelfAttention(layers.Layer):
    def __init__(self, embed_dim, num_heads):
        super(MultiHeadSelfAttention, self).__init__()
        self.embed_dim = embed_dim
        self.num_heads = num_heads
        if embed_dim % num_heads != 0:
            raise ValueError(f"embedding dimension = {embed_dim} should be divisible by number of heads = {num_heads}")
        self.projection_dim = embed_dim // num_heads
        self.query_dense = layers.Dense(embed_dim)
        self.key_dense = layers.Dense(embed_dim)
        self.value_dense = layers.Dense(embed_dim)
        self.combine_heads = layers.Dense(embed_dim)

    def attention(self, query, key, value):
        score = tf.matmul(query, key, transpose_b=True)
        dim_key = tf.cast(tf.shape(key)[-1], tf.float32)
        scaled_score = score / tf.math.sqrt(dim_key)
        weights = tf.nn.softmax(scaled_score, axis=-1)
        output = tf.matmul(weights, value)
        return output, weights

    def separate_heads(self, x, batch_size):
        x = tf.reshape(x, (batch_size, -1, self.num_heads, self.projection_dim))
        return tf.transpose(x, perm=[0, 2, 1, 3])

    def call(self, inputs):
        batch_size = tf.shape(inputs)[0]
        query = self.query_dense(inputs)
        key = self.key_dense(inputs)
        value = self.value_dense(inputs)
        query = self.separate_heads(query, batch_size)
        key = self.separate_heads(key, batch_size)
        value = self.separate_heads(value, batch_size)
        attention, weights = self.attention(query, key, value)
        attention = tf.transpose(attention, perm=[0, 2, 1, 3])
        concat_attention = tf.reshape(attention, (batch_size, -1, self.embed_dim))
        output = self.combine_heads(concat_attention)
        return output

class TransformerBlock(layers.Layer):
    def __init__(self, embed_dim, num_heads, ff_dim, rate=0.1):
        super(TransformerBlock, self).__init__()
        self.att = MultiHeadSelfAttention(embed_dim, num_heads)
        self.ffn = tf.keras.Sequential(
            [layers.Dense(ff_dim, activation="relu"), layers.Dense(embed_dim),]
        )
        self.layernorm1 = layers.LayerNormalization(epsilon=1e-6)
        self.layernorm2 = layers.LayerNormalization(epsilon=1e-6)
        self.dropout1 = layers.Dropout(rate)
        self.dropout2 = layers.Dropout(rate)

    def call(self, inputs, training):
        attn_output = self.att(inputs)
        attn_output = self.dropout1(attn_output, training=training)
        out1 = self.layernorm1(inputs + attn_output)
        ffn_output = self.ffn(out1)
        ffn_output = self.dropout2(ffn_output, training=training)
        return self.layernorm2(out1 + ffn_output)

class TransformerClassifier(Model):
    def __init__(self, num_classes, embed_dim, num_heads, ff_dim, num_blocks):
        super(TransformerClassifier, self).__init__()
        self.num_blocks = num_blocks
        self.embedding = layers.Dense(embed_dim)
        self.transformer_blocks = [TransformerBlock(embed_dim, num_heads, ff_dim) for _ in range(num_blocks)]
        self.flatten = layers.Flatten()
        self.classifier = layers.Dense(num_classes, activation='softmax')

    def call(self, inputs, training):
        x = self.embedding(inputs)
        for i in range(self.num_blocks):
            x = self.transformer_blocks[i](x, training)
        x = self.flatten(x)
        return self.classifier(x)


# %% [code]
#Dataset splitting in Training/testing
import numpy as np
from sklearn.model_selection import train_test_split
from tensorflow.keras.optimizers import Adam

# EMOTHAW dataset
def generate_sample_data(num_samples, seq_len, num_features, num_classes):
    data = np.random.rand(num_samples, seq_len, num_features)
    labels = np.random.randint(0, num_classes, num_samples)
    return data, labels

# Sample of EMOTHAW dataset
num_samples = 1000
seq_length = 50
num_features = 128
num_classes = 3  # Depression, Anxiety and Stress

data, labels = generate_mock_data(num_samples, seq_length, num_features, num_classes)

# Split the data into training and testing sets
X_train, X_test, y_train, y_test = train_test_split(data, labels, test_size=0.2, random_state=42)

# Build and compile the model
num_blocks = 3
embed_dim = 64
num_heads = 4
ff_dim = 128
learning_rate = 0.001

transformer_model = TransformerClassifier(num_classes, embed_dim, num_heads, ff_dim, num_blocks)
transformer_model.compile(optimizer=Adam(learning_rate), loss='sparse_categorical_crossentropy', metrics=['accuracy'])

# Training the model
epochs = 25
batch_size = 32

transformer_model.fit(X_train, y_train, epochs=epochs, batch_size=batch_size, validation_data=(X_test, y_test))

# Evaluating the model
loss, accuracy = transformer_model.evaluate(X_test, y_test)
print(f"Test Accuracy: {accuracy * 100:.2f}%")


# %% [code]
import cv2
import numpy as np
import matplotlib.pyplot as plt
import tensorflow as tf
from keras import Sequential
from tensorflow import keras
import os


model = tf.keras.Sequential()
model.add(tf.keras.layers.Flatten(input_shape=(28, 28)))
model.add(tf.keras.layers.Dense(128, activation='relu'))
model.add(tf.keras.layers.Dense(128, activation='relu'))
model.add(tf.keras.layers.Dense(10, activation='softmax'))

model.compile(optimizer='adam', loss='sparse_categorical_crossentropy', metrics=['accuracy'])
model.fit(x_train, y_train, epochs=3)
#model.save('Emotion-detection.model')

# Compile the model
model.compile(optimizer='adam', loss='sparse_categorical_crossentropy', metrics=['accuracy'])
